# Supplementary material for: Developing Device of Death Operation (DODO) to Detect Apoptosis in 2D and 3D Cultures
Source: Cells. 2024 Jul 20;13(14):1224. doi: 10.3390/cells13141224 (PMC11274962; doi:10.3390/cells13141224)
Supplement: Supplementary file 1 [file cells-13-01224-s001.zip]

Archive with 1 entries (1 files):
- cells-3029875-supplementary.pdf
